# Supplementary material for: Enhanced Digital Light Processing-Based One-Step 3-Dimensional Printing of Multifunctional Magnetic Soft Robot
Source: Cyborg Bionic Syst. 2025 Feb 26;6:0215. doi: 10.34133/cbsystems.0215 (PMC11861425; doi:10.34133/cbsystems.0215)
Supplement: Supplementary 1 — Figs. S1 to S3 Movies S1 to S6 [file cbsystems.0215.f1.zip]

Archive with 7 entries (7 files):
- Movie S1.mp4
- Movie S2.mp4
- Movie S3.mp4
- Movie S4.mp4
- Movie S5.mp4
- Movie S6.mp4
- cbsystems.0215.f1.docx
